# Supplementary material for: A bioinformatics screen identifies TCF19 as an aggressiveness‐sustaining gene in prostate cancer
Source: Mol Oncol. 2025 Sep 15;19(12):3634–50. doi: 10.1002/1878-0261.70118 (PMC12688178; doi:10.1002/1878-0261.70118)
Supplement: Supplementary file 2 — Table S1. Short hairpin RNA sequences employed in the study and Sigma Mission reference. [file MOL2-19-3634-s004.xlsx]

## Sheet: Sheet1
Supplementary Table 1. Short hairpin RNA sequences employed in the study and Sigma Mission reference
	shRNA	Species	Sigma Mission Ref.	Target sequence
	sh1 TCF19	Human	TRCN0000015409	CCCAGGAAGAAACTCCGTGTA
	sh2 TCF19	Human	TRCN0000015411	GTTCCAACAAGTACGAGTCAA
